# Supplementary material for: In Situ Phase Separation Strategy to Construct Zinc Oxide Dots-Modified Vanadium Nitride Flower-like Heterojunctions as an Efficient Sulfur Nanoreactor for Lithium-Sulfur Batteries
Source: Materials (Basel). 2025 Jun 4;18(11):2639. doi: 10.3390/ma18112639 (PMC12156793; doi:10.3390/ma18112639)
Supplement: Supplementary file 1 [file materials-18-02639-s001.zip]

Archive with 1 entries (1 files):
- materials-3592074-supplementary.pdf
